# Supplementary material for: The role of age and gender in the relationship between personality traits, quality of life, and decision-making about orthognathic surgery—A cross-sectional study
Source: PLoS One. 2026 Jan 16;21(1):e0340828. doi: 10.1371/journal.pone.0340828 (PMC12810834; doi:10.1371/journal.pone.0340828)
Supplement: S1 File — (ZIP) [file pone.0340828.s001.zip]

Archive with 1 entries (1 files):
- Supporting Information files.xlsx
