# Supplementary material for: The role of age and gender in the relationship between personality traits, quality of life, and decision-making about orthognathic surgery—A cross-sectional study
Source: PLoS One. 2026 Jan 16;21(1):e0340828. doi: 10.1371/journal.pone.0340828 (PMC12810834; doi:10.1371/journal.pone.0340828)
Supplement: S1 File — (ZIP) [file pone.0340828.s001.zip › Supporting Information files.xlsx]

## Sheet: database orthognatic surgery ac
code	gender (0=M, 1=F)	age	Age group (0=adolescent; 1=adult)	Self-esteem	OQLQ_SA	OQLQ_FA	OQLQ_OF	OQLQ_AW	big1	big2	big3	big4	big5	big6	big7	big8	big9	big10	big11	big12	big13	big14	big15	big16	big17	big18	big19	big20	big21	big22	big23	big24	big25	big26	big27	big28	big29	big30	big31	big32	big33	big34	big35	big36	big37	big38	big39	big40	big41
1	1	16	0	40	16	17	8	6	5	2	5	2	4	2	4	1	3	5	4	2	4	2	4	4	4	1	3	4	2	4	1	4	4	4	2	4	2	5	2	4	4	3	3	4	2	4	2	4	1
3	1	16	0	35	16	12	16	6	5	4	4	1	5	4	5	2	5	5	5	1	5	3	4	3	5	2	3	5	1	5	3	5	4	5	2	5	2	5	1	5	5	5	4	5	3	4	4	5	1
23	1	17	0	49	1	11	2	3	4	1	5	1	4	4	5	4	5	5	5	1	5	4	4	3	4	3	1	5	3	4	3	3	3	4	4	3	4	5	4	5	4	4	4	4	1	4	5	5	1
58	1	22	1	46	0	5	5	10	5	4	4	1	4	1	3	4	4	5	4	3	4	3	3	4	3	4	3	4	1	3	2	3	4	4	2	4	2	5	2	2	4	3	3	4	3	4	3	5	1
81	1	39	1	45	3	8	12	2	3	4	4	3	3	4	3	2	2	4	3	4	4	4	3	2	4	3	3	3	4	3	2	3	2	4	4	4	2	4	2	4	4	4	4	3	4	4	2	4	2
189	1	21	1	49	0	0	0	0	5	4	4	1	3	1	4	4	4	4	2	1	3	2	3	3	5	2	1	3	1	5	2	4	2	4	1	3	1	4	1	3	3	4	5	5	2	4	1	2	2
192	0	19	1	36	7	11	2	5	2	4	4	3	4	3	4	5	5	4	3	2	4	3	3	4	5	4	2	5	4	4	4	2	4	2	3	3	3	5	4	4	4	4	1	3	2	2	4	5	1
236	1	16	0	43	4	5	0	8	4	2	4	3	4	4	5	4	4	4	3	1	4	3	4	4	5	3	3	4	4	5	3	4	3	5	5	4	1	4	5	5	4	4	3	4	1	4	2	4	2
263	0	19	1	46	0	0	3	2	1	2	3	4	3	4	4	4	3	3	2	1	3	3	3	2	4	4	4	2	4	1	4	3	3	3	3	3	4	2	3	3	3	3	4	3	2	3	3	3	4
666	1	17	0	29	12	14	0	13	4	2	4	3	4	3	5	1	2	5	3	2	5	2	4	3	5	2	4	4	3	2	5	3	3	2	5	4	1	5	3	5	4	3	4	4	1	3	4	4	2
668	1	14	0	38	9	5	9	4	4	2	3	1	3	3	4	4	3	5	3	2	4	3	5	4	3	3	2	3	5	5	5	4	3	3	4	3	2	5	3	3	3	4	5	3	2	3	3	4	2
669	0	27	1	37	11	11	11	10	3	3	3	2	3	4	4	3	3	3	3	2	4	3	3	3	4	2	3	3	3	3	4	4	3	3	3	3	3	3	3	3	3	3	3	3	2	3	2	3	3
670	1	31	1	29	7	15	11	5	5	2	3	3	5	1	5	4	3	5	5	5	3	5	5	5	1	3	2	5	3	5	3	2	5	4	2	3	2	5	4	4	5	2	2	5	4	3	5	5	1
671	1	27	1	43	7	16	12	9	5	2	5	2	5	1	4	2	4	5	4	1	5	3	4	5	4	2	3	4	2	2	3	4	3	5	2	4	1	5	2	3	4	4	3	5	2	5	1	4	2
679	1	19	1	42	7	6	1	9	4	3	4	1	3	3	5	3	4	5	5	1	4	3	3	4	4	2	3	4	1	5	3	3	5	4	2	3	1	3	3	4	4	3	3	5	2	4	1	5	1
689	0	14	0	47	4	3	0	0	3	1	4	1	3	3	5	2	4	5	4	2	4	3	3	2	4	2	1	3	1	4	2	4	3	5	2	5	1	2	1	3	4	4	3	4	2	5	3	4	2
691	1	37	1	41	8	18	5	10	3	3	4	3	2	4	4	2	3	4	3	2	4	4	3	4	3	2	3	2	4	5	2	3	2	4	4	4	2	4	3	4	4	3	4	4	3	4	4	3	3
692	1	17	0	40	6	10	6	4	5	5	4	2	3	4	5	4	2	4	5	3	4	4	3	5	2	3	5	2	3	5	4	4	3	3	4	4	2	2	3	5	4	4	3	5	4	3	5	3	5
696	1	18	1	43	11	18	13	7	4	2	4	2	4	2	5	2	4	5	5	1	5	4	4	4	4	2	2	4	2	3	1	4	3	5	4	5	2	5	2	4	4	4	3	4	2	5	2	4	2
705	0	28	1	42	15	14	4	4	5	1	5	1	4	4	5	3	4	5	5	2	4	2	4	4	4	2	2	4	2	5	3	5	4	4	2	4	2	4	3	4	5	4	3	5	2	5	2	4	3
715	1	19	1	36	27	18	15	14	2	4	4	1	3	3	4	2	4	4	4	2	3	3	4	3	4	5	2	3	4	4	2	2	2	3	2	4	1	3	4	4	4	4	3	4	2	3	3	4	3
717	0	19	1	39	9	4	5	7	3	3	4	3	3	3	3	3	4	3	4	3	5	3	4	3	5	3	3	3	3	3	4	4	3	3	3	3	3	3	4	3	3	4	3	5	3	4	3	4	4
722	1	17	0	40	9	16	4	7	2	2	3	2	3	3	4	2	2	4	4	1	3	3	4	3	5	2	3	4	4	3	2	4	3	3	1	4	1	3	4	5	4	4	3	3	1	4	2	3	4
724	1	17	0	44	18	13	5	9	3	2	5	2	4	4	5	4	2	4	3	1	4	4	4	3	4	3	3	4	3	3	4	3	4	5	4	5	2	5	4	4	4	5	2	3	3	4	2	5	1
728	1	25	1	43	11	14	15	13	1	1	4	2	4	4	5	2	2	4	4	1	4	3	3	3	4	3	3	3	4	4	2	4	3	4	2	4	2	5	4	4	4	3	2	4	1	4	2	4	1
729	0	19	1	38	12	12	8	7	2	2	2	2	3	4	3	4	3	4	4	1	3	3	3	3	4	5	4	4	5	3	5	3	3	3	3	2	2	3	3	4	4	3	2	3	2	1	2	3	4
738	1	38	1	36	22	17	13	10	3	2	4	1	4	4	4	3	4	3	3	3	4	3	3	3	3	3	3	4	4	2	3	4	3	4	4	3	2	4	2	4	4	4	3	4	4	4	5	3	3
739	1	21	1	38	21	17	15	8	4	2	4	3	3	4	4	3	3	3	3	1	4	4	4	3	4	2	4	4	4	3	3	3	3	3	2	3	2	4	4	4	3	3	3	3	2	3	3	4	1
740	1	22	1	34	7	14	16	1	3	3	5	4	4	2	5	4	5	5	3	2	5	2	4	4	3	3	5	4	3	2	3	4	3	3	5	4	3	5	4	4	5	5	1	3	2	4	2	4	2
750	1	17	0	49	6	9	10	8	3	1	5	1	5	3	5	3	4	4	5	2	5	3	4	3	5	2	1	5	2	4	2	5	3	4	4	4	1	4	2	5	5	4	3	4	2	3	3	4	1
775	0	20	1	35	8	16	9	6	1	2	3	4	3	4	4	4	3	3	2	1	3	3	3	2	4	4	4	2	4	1	4	3	3	3	3	3	4	2	3	3	3	3	4	3	2	3	3	3	4
793	1	18	1	43	6	15	3	8	3	1	4	1	3	4	4	4	4	5	5	1	3	3	3	4	5	1	1	5	4	4	3	3	2	4	2	4	1	4	4	3	3	3	2	4	2	3	2	3	2
798	1	18	1	48	3	8	1	4	4	2	4	2	4	4	5	3	3	5	4	3	4	4	4	3	3	2	3	4	2	4	4	4	3	4	5	4	1	4	4	4	4	3	3	4	2	5	4	4	5
801	1	17	0	27	16	12	0	8	3	1	3	4	4	3	5	4	1	4	2	4	3	5	3	3	2	4	4	5	4	4	5	1	5	3	5	3	2	5	5	5	3	1	3	3	4	3	5	5	1
803	0	33	1	47	0	11	7	12	5	4	4	1	3	3	4	3	5	5	4	3	5	4	3	4	4	1	3	3	3	4	3	4	4	4	4	4	3	5	2	4	4	4	4	4	2	4	2	4	3
804	1	21	1	44	10	9	6	8	4	4	5	1	3	4	5	1	4	3	5	2	5	2	3	3	5	1	2	5	3	5	2	4	3	4	3	5	1	4	2	5	4	4	5	4	2	5	1	4	3
807	0	25	1	46	0	6	3	6	1	3	5	3	5	5	5	5	5	5	5	2	5	5	5	5	5	1	3	5	5	2	2	1	5	3	2	3	1	5	5	5	5	5	2	5	2	5	4	5	1
809	1	28	1	46	18	16	14	6	5	1	5	1	5	5	5	1	5	5	5	1	5	1	5	5	5	1	5	5	5	5	1	5	1	5	1	5	1	5	5	5	5	5	5	5	1	5	1	5	5
810	1	22	1	45	0	6	8	5	3	1	4	2	3	5	5	2	4	5	4	1	4	4	4	3	5	1	2	4	3	4	2	4	3	4	2	5	1	4	2	4	4	4	3	4	2	4	3	4	3
824	0	19	1	41	1	3	2	0	3	2	4	2	3	5	4	3	2	4	3	1	4	3	3	3	5	2	2	3	4	5	2	2	3	4	5	4	1	4	4	4	4	3	2	3	2	5	2	4	2
827	0	20	1	43	12	13	4	2	2	3	4	2	2	5	4	3	3	4	4	1	4	4	4	2	3	2	3	2	5	4	2	4	4	5	5	4	2	4	2	3	5	5	3	2	3	5	3	4	2
828	1	17	0	44	11	11	4	11	5	2	4	2	4	3	4	4	4	4	4	2	4	3	5	5	4	3	3	4	2	4	4	4	4	3	3	4	2	5	2	5	4	4	3	5	2	4	3	4	1
833	1	17	0	47	25	15	10	9	5	2	5	1	3	3	5	4	4	4	4	1	5	3	3	3	5	1	2	4	1	4	2	5	3	4	1	4	1	4	2	5	5	4	5	5	1	5	2	3	2
838	0	17	0	42	12	11	0	5	2	4	5	4	4	4	4	3	3	5	2	1	5	3	4	3	5	3	4	4	5	3	3	2	4	4	4	5	3	5	4	5	3	3	2	3	1	4	3	5	1
842	0	17	0	41	7	15	8	3	1	3	4	1	4	5	5	2	5	3	4	1	4	1	3	3	4	2	4	4	4	4	3	4	3	4	4	4	2	3	2	5	4	4	3	3	1	4	1	4	5
843	0	17	0	50	0	1	5	7	5	2	4	1	4	2	4	3	5	5	4	2	4	2	4	4	3	2	1	4	1	3	3	4	4	5	2	4	1	4	1	3	4	4	3	5	2	5	2	4	4
849	1	17	0	37	24	17	9	8	5	2	3	2	4	4	5	4	3	5	5	1	3	3	4	5	5	5	5	5	2	5	5	3	3	3	2	3	5	5	4	5	4	5	2	4	2	2	3	5	1
850	1	25	1	45	10	12	14	8	5	2	5	2	4	4	5	1	4	4	5	1	4	2	4	4	4	1	1	5	1	4	1	4	4	5	4	5	1	4	1	4	4	4	3	5	1	4	1	4	2
870	1	15	0	48	15	15	4	9	4	2	5	1	5	4	5	4	4	5	4	3	5	3	4	4	4	1	2	5	3	5	2	3	3	5	4	5	3	5	3	4	5	4	4	4	3	4	3	4	1
871	0	28	1	44	0	1	6	0	4	4	4	1	5	4	5	4	4	4	3	1	5	3	3	3	5	2	1	5	3	3	3	1	5	4	3	4	1	5	1	3	3	4	4	5	2	4	1	5	1
872	1	14	0	39	21	15	9	8	3	3	4	2	4	4	5	3	3	4	4	2	3	2	4	3	3	2	2	4	4	4	3	4	3	3	3	4	2	3	3	4	4	3	3	2	2	3	2	3	2
873	1	18	1	50	1	1	10	0	5	2	5	1	5	1	5	2	3	5	5	1	5	2	4	4	5	1	1	5	1	5	1	4	2	5	2	5	5	5	1	5	5	2	3	5	1	5	2	4	1
879	1	17	0	36	20	16	20	8	1	2	4	2	4	4	4	2	1	4	3	1	5	5	3	2	5	1	4	5	4	3	1	3	4	4	2	4	1	5	4	4	4	2	4	1	2	5	4	5	1
884	0	18	1	43	7	5	10	2	4	2	5	2	4	2	5	4	2	5	4	2	5	5	4	5	4	1	4	4	2	5	2	5	5	4	2	5	2	5	2	4	4	5	1	4	4	5	4	5	2
891	0	21	1	47	0	2	3	3	5	3	4	1	4	1	4	2	5	5	4	2	4	2	5	4	3	2	1	5	1	4	2	5	5	5	1	4	1	4	1	4	4	5	3	5	1	5	1	4	3
897	0	17	0	50	10	11	3	5	5	2	4	1	4	2	4	3	5	5	4	2	4	2	4	4	3	2	1	4	1	3	3	4	4	5	2	4	1	4	1	3	4	4	3	5	2	5	2	4	4
899	1	15	0	46	3	12	2	6	5	1	4	1	3	2	3	2	1	3	5	1	4	2	3	3	3	2	1	2	2	3	2	4	2	5	2	5	3	4	2	3	3	1	1	5	2	5	2	4	1
900	0	39	1	49	8	12	10	8	5	4	5	2	4	2	4	4	4	3	4	2	5	4	5	5	2	2	2	4	2	2	4	4	4	5	5	5	3	3	1	4	5	5	3	5	3	4	2	4	3
901	1	27	1	38	18	17	17	15	2	1	4	2	3	4	5	3	5	5	4	2	4	2	4	3	4	2	1	3	4	5	2	5	3	5	2	5	3	5	4	5	4	5	3	3	1	5	2	4	2
902	0	24	1	46	0	2	5	13	4	1	4	3	5	3	5	3	2	5	4	2	4	4	3	4	3	2	3	5	1	5	4	3	4	5	2	3	3	4	2	4	4	4	1	4	2	2	4	5	1
903	0	26	1	45	15	18	18	11	5	4	5	1	4	3	5	3	3	5	4	2	5	3	3	4	3	2	2	3	3	2	2	3	4	4	2	5	2	3	3	4	5	5	1	4	1	4	3	5	4
904	0	20	1	41	17	16	10	8	4	2	4	2	3	3	4	2	4	4	3	2	3	4	3	3	4	3	3	3	3	4	4	4	3	2	2	2	2	4	4	4	3	4	4	3	3	2	3	3	2
905	0	17	0	42	0	2	3	0	5	1	4	1	3	3	4	3	4	4	5	3	4	3	3	3	4	2	1	4	1	4	3	3	3	4	3	4	3	4	3	4	4	5	3	4	3	4	4	4	3
906	1	17	0	35	2	18	7	12	4	2	4	3	4	3	5	4	5	5	4	1	5	3	4	5	1	3	3	4	1	5	5	1	3	4	5	4	4	5	1	5	4	5	1	5	1	3	5	5	1
908	1	17	0	41	6	8	2	9	4	2	4	1	3	3	4	4	4	4	4	2	4	4	3	3	3	3	2	3	2	4	3	3	3	4	3	4	2	4	3	4	4	3	3	4	2	4	3	3	4
911	1	31	1	30	11	12	18	1	3	2	5	4	3	4	4	4	2	5	2	3	5	5	4	2	3	3	4	3	3	1	4	2	3	3	2	4	3	5	4	4	4	2	3	3	3	2	5	5	1
913	1	33	1	48	0	0	14	2	4	1	5	1	4	2	4	2	4	5	4	1	5	2	5	4	3	1	1	4	1	4	1	5	4	5	4	5	1	5	1	5	5	4	2	5	2	5	1	4	1
915	1	17	0	20	25	19	13	13	5	2	4	4	4	3	4	4	3	5	4	2	4	5	3	3	3	3	5	4	2	3	5	2	4	4	4	5	2	4	5	4	2	3	4	5	4	4	5	4	3
916	1	33	1	43	8	15	0	9	4	1	5	1	3	2	4	3	4	4	3	1	5	2	4	4	4	1	2	3	3	4	3	4	3	5	4	5	1	4	4	4	5	4	3	4	4	4	3	4	3
922	0	17	0	36	16	14	9	12	4	3	4	2	5	3	5	2	5	5	4	2	5	2	4	4	3	2	1	4	2	3	2	4	3	4	4	4	3	5	3	3	4	5	4	5	3	4	4	5	4
924	1	36	1	35	20	17	14	12	4	2	4	3	3	4	5	4	4	4	5	2	4	4	4	3	4	2	4	4	4	5	2	4	3	5	4	5	2	4	4	4	4	4	4	5	4	4	5	5	3
925	1	17	0	43	16	13	13	5	4	2	4	2	3	3	5	3	3	5	4	3	4	3	4	3	3	2	4	4	3	4	4	3	3	5	5	4	2	5	4	4	4	3	4	3	2	5	4	3	1
927	1	17	1	46	10	8	10	6	3	3	4	1	4	3	4	3	4	4	5	1	4	3	5	3	4	3	2	4	3	4	3	4	3	4	3	3	2	5	2	4	5	4	4	4	3	4	3	3	1
928	0	17	0	34	7	11	0	0	1	5	4	2	3	4	4	3	3	4	1	1	2	3	3	1	2	3	1	2	5	4	3	5	3	5	4	5	1	4	3	4	4	5	2	1	4	5	1	3	1
929	1	16	0	43	6	8	3	6	5	2	3	1	4	1	4	3	2	5	4	1	5	4	4	4	3	2	1	4	1	4	2	4	4	4	3	3	4	5	2	4	5	4	1	5	1	4	1	2	1
930	1	18	1	43	2	18	7	12	5	1	4	1	5	5	5	3	4	4	5	1	4	3	4	5	3	3	3	4	1	5	4	4	4	4	3	3	1	5	3	3	4	4	3	5	1	4	1	5	1
931	1	16	0	38	8	13	0	3	2	1	4	1	2	3	4	4	2	4	3	1	4	2	4	2	4	1	2	2	4	4	4	4	3	2	3	4	1	2	5	4	4	2	1	2	1	2	4	2	5
932	1	23	1	43	14	12	5	14	4	2	4	3	4	4	5	4	4	4	3	1	4	3	4	4	5	3	3	4	4	5	3	4	3	5	5	4	1	4	5	5	4	4	3	4	1	4	2	4	2
934	1	19	1	46	10	11	5	7	3	1	4	2	3	3	5	3	3	4	4	1	4	4	3	3	4	4	3	3	5	5	3	4	3	4	4	4	1	4	4	5	3	4	3	3	1	4	5	4	2
936	1	16	0	37	11	19	7	13	4	4	4	2	4	1	5	4	5	4	5	1	4	4	3	4	4	3	5	3	3	4	4	3	1	3	3	2	2	4	4	3	3	1	3	4	4	3	4	4	3
937	1	16	0	35	4	14	6	6	3	2	2	2	2	2	3	3	3	2	2	1	1	1	1	2	2	3	2	4	3	1	4	4	3	2	3	1	1	3	3	4	3	4	3	2	1	1	1	2	3
938	1	30	1	44	14	19	6	14	4	1	5	1	5	5	5	5	1	5	4	1	5	5	3	5	5	1	5	5	1	5	5	2	5	5	5	5	1	5	5	5	5	4	5	5	4	5	5	5	5
939	0	35	1	48	0	1	2	0	5	3	5	1	3	4	5	2	4	4	5	2	4	3	3	3	4	2	2	4	3	4	2	1	1	4	2	4	2	3	2	4	4	4	2	4	2	4	2	4	5
940	1	53	1	47	0	3	3	0	3	1	5	1	3	3	5	3	4	4	3	1	5	3	3	3	4	2	2	3	3	3	3	1	2	5	1	4	1	5	2	4	5	5	4	4	1	5	2	5	2
941	1	30	1	46	11	12	9	7	4	1	4	1	5	4	4	4	4	5	4	1	4	4	4	4	4	2	2	4	2	4	3	4	3	5	3	5	1	5	3	4	4	4	3	4	1	4	1	5	1
943	0	14	0	40	6	13	8	2	5	2	3	1	2	1	5	4	3	5	5	4	4	3	3	3	4	5	2	3	1	4	4	5	2	4	2	2	2	2	1	3	4	2	3	4	4	2	4	5	4
944	1	14	0	47	1	6	5	2	3	1	4	1	4	4	5	4	5	5	5	2	4	2	4	3	4	1	1	5	1	5	1	2	3	4	3	4	4	4	1	4	4	4	5	5	2	5	1	5	3
945	1	16	0	37	20	20	2	16	4	3	5	4	3	3	5	5	2	3	4	4	5	5	4	3	4	3	3	2	5	5	5	2	3	4	5	5	3	5	2	4	2	2	2	5	5	5	5	3	1
947	1	16	0	40	10	3	7	6	5	3	5	2	3	1	4	3	1	2	5	1	4	5	4	4	5	1	5	3	1	4	3	2	3	4	1	5	1	2	3	5	4	2	3	5	2	4	3	3	1
948	1	17	0	44	10	9	6	6	3	2	4	2	3	3	5	3	4	4	4	1	4	3	3	3	3	3	2	2	2	3	2	4	3	4	2	4	2	3	3	4	4	5	3	5	2	4	2	5	3
949	0	20	1	45	2	15	7	0	4	1	4	1	3	5	5	1	4	1	5	1	5	4	2	1	5	1	1	4	1	2	1	5	3	5	1	4	1	4	1	5	4	4	2	5	1	5	2	5	5
951	1	16	0	39	18	14	0	10	5	3	3	1	3	4	5	4	4	3	4	2	3	4	4	4	3	5	4	4	2	4	3	1	2	3	1	3	1	5	4	5	4	5	4	5	3	4	4	3	1
952	0	16	0	49	1	6	2	12	3	1	4	1	4	4	4	2	5	4	5	1	5	2	4	4	5	4	2	3	4	5	2	5	2	5	2	4	1	4	2	4	4	4	1	3	1	4	2	5	2
953	0	30	1	42	6	3	12	0	4	2	4	2	3	3	5	3	4	4	4	3	4	3	5	3	4	2	3	5	3	3	2	4	3	5	4	4	3	5	3	5	5	3	4	5	2	4	3	4	3
954	0	22	1	35	14	15	11	8	4	4	4	2	3	3	4	3	3	4	3	3	3	3	4	3	3	3	3	4	2	3	2	4	3	4	4	3	2	4	3	3	4	3	1	4	3	4	3	4	1
955	1	26	1	46	0	7	15	9	4	1	5	1	4	1	5	1	4	4	4	1	5	4	4	1	5	1	2	5	1	5	1	4	5	5	4	5	1	5	1	5	5	5	2	5	1	5	3	5	2
956	1	17	0	45	8	9	10	13	5	3	4	1	3	3	4	3	3	4	4	3	4	4	3	3	3	4	2	4	1	3	4	3	3	4	4	4	3	4	2	4	4	2	4	5	4	3	4	4	3
958	1	15	0	42	21	16	3	16	4	1	5	2	4	2	4	1	4	5	5	1	5	4	5	4	4	2	4	5	2	4	2	4	5	5	3	4	1	5	3	5	5	5	3	3	2	5	2	5	1
959	0	17	0	43	4	3	2	5	5	2	4	1	5	3	5	3	5	5	4	3	3	3	3	3	3	3	3	5	2	3	4	4	3	4	4	3	3	3	1	4	3	4	3	4	3	4	3	4	3
960	1	17	0	29	13	14	5	7	3	1	3	1	4	5	5	5	3	5	5	1	3	2	3	2	3	1	4	5	4	5	3	3	3	3	1	3	1	5	3	4	3	4	3	5	3	4	2	4	1
961	0	26	1	44	9	12	9	3	1	2	5	1	4	4	4	2	5	5	5	1	4	4	4	3	5	4	1	4	5	4	2	1	4	4	4	5	1	4	2	4	4	5	1	4	3	4	2	5	3
963	0	27	1	31	12	16	13	3	2	1	4	1	4	4	4	4	5	5	3	1	2	3	3	2	5	3	4	5	4	2	2	2	4	3	3	3	1	4	3	4	4	2	1	2	1	3	3	4	1
964	1	16	0	46	9	14	10	6	4	2	4	1	3	3	5	4	3	4	5	2	4	4	4	3	2	3	3	2	1	5	3	3	4	5	3	4	1	2	1	4	3	3	4	5	4	4	4	2	4
965	1	18	1	44	22	16	10	14	4	3	2	4	5	5	3	4	4	4	4	1	3	4	4	5	3	2	3	5	3	4	4	3	3	4	5	4	3	5	3	4	4	4	1	5	5	5	5	5	1
966	1	30	1	47	1	7	6	12	3	4	5	2	4	3	4	2	4	5	3	1	4	2	3	3	4	1	1	3	3	3	3	4	3	3	3	4	2	4	2	4	5	4	3	5	2	4	2	3	2
967	1	30	1	47	2	4	0	11	5	2	4	2	5	2	4	3	4	5	5	2	4	3	4	5	4	2	2	5	1	5	3	4	4	3	3	3	2	4	3	4	4	3	2	5	4	3	4	4	3
968	1	18	1	25	27	20	6	10	1	2	3	4	2	5	4	4	3	4	2	1	3	2	2	3	4	3	2	4	5	3	5	4	2	1	5	3	4	4	4	3	3	4	3	1	2	1	2	4	1
969	1	18	1	40	11	16	3	4	1	3	5	4	2	5	5	5	2	2	2	1	3	3	3	1	5	1	1	3	5	5	3	3	1	3	3	3	3	3	5	3	3	3	3	3	3	3	3	3	3
[truncated: 25 more columns]
